# Supplementary material for: Detection of Mildewed Nutmeg Internal Quality during Storage Using an Electronic Nose Combined with Chemical Profile Analysis
Source: Molecules. 2023 Aug 14;28(16):6051. doi: 10.3390/molecules28166051 (PMC10457796; doi:10.3390/molecules28166051)
Supplement: Supplementary file 1 [file molecules-28-06051-s001.zip]

Archive with 1 entries (1 files):
- molecules-2505284-supplementary.pdf
